# Supplementary material for: Determinants of Infant Adiposity across the First 6 Months of Life: Evidence from the Baby-bod study
Source: J Clin Med. 2021 Apr 19;10(8):1770. doi: 10.3390/jcm10081770 (PMC8073882; doi:10.3390/jcm10081770)
Supplement: Supplementary file 1 [file jcm-10-01770-s001.zip]

Archive with 1 entries (1 files):
- jcm-1162896-supplementary.pdf
